# Supplementary material for: Causal evidence between monsoon and evolution of rhizomyine rodents
Source: Sci Rep. 2015 Mar 11;5:9008. doi: 10.1038/srep09008 (PMC4355670; doi:10.1038/srep09008)
Supplement: Supplementary Information — Supplementary Table 1 [file srep09008-s2.xls]

## Sheet: Supplementary Table 1
Causal evidence between monsoon and evolution of rhizomyine rodents. Supplementary Table 1
Rhizomyinae		Raw observed turnover data				Per-capita rates			Phylogenetically constrained turnover data				Per-capita rates			Phylogenetically constrained turnover data				Deterministic Rates
Interval	Δt	NbL	NFt	Nbt	Δt	p̂	q̂̂	d	NbL	NFt	Nbt	Δt	p̂	q̂̂	d	No	Nf'=(N1	# sp '=o0	# ext	S=(ln (N0+o0)–ln N0)/Dt;	E =(ln (N0+o0)–ln N1)/Dt;	R=(ln N1–ln N0)/Dt;
Middle Upper Pleistocene	0.7693	0	0	0	0.7693				2	2	0	0.7693				2	4	6	6	1.80202	0.90101	0.90101
Calabrian	1.025	0	0	0	1.025				0	0	2	1.025	0	0	0	2	2	0	0	0	0	0
Gelasian	0.72	0	0	0	0.72				0	0	2	0.72	0	0	0	2	2	0	0	0	0	0
Piazenzian	1.012	1	0	0	1.012				4	0	2	1.012	0	1.08559	-1.08559	6	2	2	5	0.284271	1.36986	-1.08559
Zanclean	1.733	0	1	0	1.733				2	4	2	1.733	0.633937	0.39997	0.233967	4	6	4	2	0.39997	0.166002	0.233967
Messinian	2.872	2	0	0	2.872				5	1	3	2.872	0.100168	0.341514	-0.241347	9	5	4	8	0.128038	0.332699	-0.204661
Tortonian	4.374	1	2	0	4.374				2	8	0	4.374				4	11	36	29	0.526425	0.29515	0.231276
Serravallian	2.2	3	0	1	2.2	0	0.630134	-0.630134	6	0	2	2.2	0	0.630134	-0.630134	8	3	0	6	0	0.445831	-0.445831
Langhian	2.15	0	0	4	2.15	0	0	0	0	0	8	2.15	0	0	0	8	8	0	0	0	0	0
Burdigalian	4.47	0	4	0	4.47				2	6	2	4.47	0.310133	0.155066	0.155066	4	8	10	6	0.28026	0.125194	0.155066
Aquitanian	2.59	0	0	0	2.59				0	0	4	2.59	0	0	0	4	4	0	0	0	0	0
		mean rate				0	0.315067	-0.315067	mean rate				0.116026	0.290252	-0.174226					0.310999	0.330522	-0.0195235
